# Supplementary material for: Specialized Pro-Resolving Lipid Mediators and Dietary Omega-3/6 Fatty Acids in Selected Inflammatory Skin Diseases: A Systematic Review
Source: Antioxidants (Basel). 2025 Dec 21;15(1):9. doi: 10.3390/antiox15010009 (PMC12837189; doi:10.3390/antiox15010009)
Supplement: Supplementary file 1 [file antioxidants-15-00009-s001.zip]

Archive with 3 entries (3 files):
- PRISMA_2020_abstract_checklist.pdf
- PRISMA_2020_checklist - revised.pdf
- Search strategy - supplementary material File S1.pdf
